# Supplementary material for: Novel Water-Based Paints for Composite Materials Used in Electromagnetic Shielding Applications
Source: Nanomaterials (Basel). 2022 Jan 29;12(3):487. doi: 10.3390/nano12030487 (PMC8838246; doi:10.3390/nano12030487)
Supplement: Supplementary file 1 [file nanomaterials-12-00487-s001.zip]

Archive with 1 entries (1 files):
- nanomaterials-1553536-supplementary.pdf
